# Supplementary material for: β-Elemene Suppresses Obesity-Induced Imbalance in the Microbiota-Gut-Brain Axis
Source: Biomedicines. 2021 Jun 22;9(7):704. doi: 10.3390/biomedicines9070704 (PMC8301405; doi:10.3390/biomedicines9070704)
Supplement: Supplementary file 1 [file biomedicines-09-00704-s001.zip]

Archive with 1 entries (1 files):
- biomedicines-1232029-supplementary.pdf
